# Supplementary material for: Behavioral and Molecular Effects of Thapsigargin-Induced Brain ER- Stress: Encompassing Inflammation, MAPK, and Insulin Signaling Pathway
Source: Life (Basel). 2022 Sep 2;12(9):1374. doi: 10.3390/life12091374 (PMC9500646; doi:10.3390/life12091374)
Supplement: Supplementary file 1 [file life-12-01374-s001.zip]

Archive with 1 entries (1 files):
- life-1833299-supplementary.pdf
